# Supplementary material for: Non-viral expression of chimeric antigen receptors with multiplex gene editing in primary T cells
Source: Front Bioeng Biotechnol. 2024 May 31;12:1379900. doi: 10.3389/fbioe.2024.1379900 (PMC11177325; doi:10.3389/fbioe.2024.1379900)
Supplement: Supplementary file 2 [file Table1.XLSX]

## Sheet: Supp 1
Supplementary Table 1
Plasmid sequences (5' --> 3')
Knock-In Template	Construct organization	Vector format	Vector backbone size (bp)	Right homology arm length (bp)	Left homology arm length (bp)	Total insert size	Total construct size (bp)	Locus targeted	expressed transgene(s)	synthetic gene sequence*
GD2tNGFR_ BstBI_GT2A-GD2 CAR-GP2A-tNGFR_TRAC	LHA.T2A.14G2A-CD28-OX40-CD3ζ. P2A.tNGFR.BGH_PA.RHA.Plasmid Backbone	Plasmid	2878	476	611	3886	7094	TRAC	CAR and tNGFR	gctaggaaggtggatgaggcaccatattcattttgcaggtgaaattcctgagatgtaaggagctgctgtgacttgctcaaggccttatatcgagtaaacggtagtgctggggcttagacgcaggtgttctgatttatagttcaaaacctctatcaatgagagagcaatctcctggtaatgtgatagatttcccaacttaatgccaacataccataaacctcccattctgctaatgcccagcctaagttggggagaccactccagattccaagatgtacagtttgctttgctgggcctttttcccatgcctgcctttactctgccagagttatattgctggggttttgaagaagatcctattaaataaaagaataagcagtattattaagtagccctgca…

## Sheet: Supp 2
Supplementary Table 2
primer sequences (5' --> 3')
TRAC-Fwd (w/ tCTS adapters)	TGGCGGGACTAGTGGCAGGTCAGCTGGTACACGGCAGGGtcgagtaaacggtagtgctggg
TRAC-Rev (w/ tCTS adapters	CACCACTTCCAGCACCAGGTCAGCTGGTACACGGCAGGGcctctcctgccaccttctcttc

## Sheet: Supp 3
Supplementary Table 3
guide RNA sequences (5' --> 3')
TRAC	CUCUCAGCUGGUACACGGCA
β2M	GGCCGAGAUGUCUCGCUCCG
PD-1	GGCGCCCUGGCCAGUCGUCU

## Sheet: Sheet4
Supplementary Table 4
All antibodies used in this study and volumes used per sample in each panel
Antigen	Clone	Fluorophore	Manufacturer	Catalog #	Volume Needed Per Sample (uL)
GhostRedTM780		-	Tonbo Biosciences	13-0865-T100	-
Live/Dead Blue		-	ThermoFisher	L34961A	-
CAR	anti-id 1A7	APC	NCI, Novus Biologics	NCI, 705-0010	0.2
TCR α/β	IP26	BV421	Biolegend	306722	1.25
CD4	SK3	Spark Blue 550	Biolegend	344656	0.63
CD8	SK1	BUV805	BD Biosciences	612890	0.313
CD45RA	HI100	PE/Fire700	Biolegend	304172	2.5
CD45RO	UCHL1	BV480	BD Biosciences	566192	2.5
CCR7	G043H7	Spark NIR 685	Biolegend	353258	2.5
Human CD45	2D1	Spark Blue 574	Biolegend	368558	0.63
PD-1	EH12.2H7	BV421	Biolegend	329920	2.5
PD-1	EH12.2H7	BV510	Biolegend	329932	2.5
B2M	TU99	PE	BD Biosciences	551337	1.25
